# Supplementary material for: The role of LOXL2 induced by glucose metabolism-activated NF-κB in maintaining drug resistance through EMT and cancer stemness in gemcitabine-resistant PDAC
Source: J Mol Med (Berl). 2023 Sep 22;101(11):1449–64. doi: 10.1007/s00109-023-02369-6 (PMC10663195; doi:10.1007/s00109-023-02369-6)
Supplement: Supplementary file 6 — Supplementary file6 (XLSX 9 KB) [file 109_2023_2369_MOESM6_ESM.xlsx]

## Sheet: Sheet1
Supplementary Table 1. Sequence of qPCR primers
Gene	Direction	Sequence
ABCG4	Forward	5'-CTTCAAAGGCGTGGTCACCAAC-3'
	Reverse	5'-GTTCAGGTCTCCATACTCGCCA-3'
ABCA4	Forward	5'-CTGCTCGTCTAAGGGTTTCTCC-3'
	Reverse	5'-CCAATGCACTCCACCAGCTTTG-3'
ABCC3	Forward	5'-GAGGAGAAAGCAGCCATTGGCA-3'
	Reverse	5'-TCCAATGGCAGCCGCACTTTGA-3'
ABCC2	Forward	5'-GCCAACTTGTGGCTGTGATAGG-3'
	Reverse	5'-ATCCAGGACTGCTGTGGGACAT-3'
ALDH1L2	Forward	5'-GGTGAAAGTGGCAGAGACCATC-3'
	Reverse	5'-CTTCAACCAGCCTGGCAACATC-3'
ALDH2	Forward	5'-TTGCCTCCCATGAGGATGTGGA-3'
	Reverse	5'-GGTCACTCTCTTGAGGTTGCTG-3'
ALDH1B1	Forward	5'-CAGGTGGACAAGGAGCAGTTTG-3'
	Reverse	5'-ACGCCACCAAAGACAGTAGGCT-3'
ALDH1A1	Forward	5'-AGCCCACAGTGTTCTCTAATG-3'
	Reverse	5'-GCAGAGCAGAGGAGATTGTTAT-3'
