# Supplementary material for: The role of LOXL2 induced by glucose metabolism-activated NF-κB in maintaining drug resistance through EMT and cancer stemness in gemcitabine-resistant PDAC
Source: J Mol Med (Berl). 2023 Sep 22;101(11):1449–64. doi: 10.1007/s00109-023-02369-6 (PMC10663195; doi:10.1007/s00109-023-02369-6)
Supplement: Supplementary file 7 — Supplementary file7 (XLSX 10 KB) [file 109_2023_2369_MOESM7_ESM.xlsx]

## Sheet: Sheet1
Table 3. Sequence of chIP qPCR primers
Gene	Direction	Sequence
NP1	Forward	GCGACTCCAGCGCGC
	Reverse	GCCGCCGCTGAGCC
NP2	Forward	GGCGGCGGAAGCGG
	Reverse	GATCCCACGAAGGGGC
NP3	Forward	CCACTGCGGATCCCTG
	Reverse	CCCTGTCTTCGGGCTG
ZP1	Forward	GTTGCCCAGAGCTCACT
	Reverse	GTTACCCTACTGGCCT
ZP2	Forward	GGCCTGGCCCATAGTC
	Reverse	CAGGTTCTGGGAAGAAAGAG
ZP3	Forward	CAGGCCAGTAGGGTAACC
	Reverse	GGCTCGAATCCGAATGT
